# Supplementary material for: Efficient genome editing in dicot plants using calreticulin promoter-driven CRISPR/Cas system
Source: Mol Hortic. 2025 Feb 2;5:9. doi: 10.1186/s43897-024-00128-w (PMC11787731; doi:10.1186/s43897-024-00128-w)
Supplement: Supplementary file 2 — Supplementary Material 2. [file 43897_2024_128_MOESM2_ESM.xlsx]

## Sheet: Table S1
Table S1: Comparative analysis of editing efficiencies in the T0 generation of tobacco generated via pDC30, pDC40, and pDC45 at diffierent targets
CRISPR/Cas9 Construct	Gene	sgRNA+PAM (5’-3’)	Target gene	No. of T0 lines with Hgy-resistant	No. of edited T0 lines（number,ratio）	Ho/bi lines (number, ratio)	Editing at all target（number,ratio）	Ho/bi mutations at all target（number,ratio）
pDC30	NtCIPK	GTTTGCACAAAATACCGAGACGG	NtCIPK	22	17, 77.3%	3, 13.6%	14, 63.6%	3, 13.6%
	NtWOX1	TGTTGGGGATGGCCAGTTCTTGG	NtWOX1-S	26	16, 61.5%	7, 26.9%	14, 53.8%	5, 19.2%
			NtWOX1-T		19, 73.1%	10, 38.5%
	NtCEN	CTCAGTCACCTCTAAACCTAGGG	NtCEN2	22	15, 68.2%	8, 36.4%	12, 54.5%	5, 22.7%
			NtCEN4		13, 59.1%	7, 31.8%
	NtBRC1	AGACATGTTGGGGTTCGATAAGG	NtBRC1-S	20	14, 70.0%	6, 30.0%	12, 60.0%	2, 10.0%
			NtBRC1-T		13, 65.0%	4, 20.0%
	NtCLC	GCACCAGCAGCTGCAGGGTCAGG	NtCLC-S	28	12, 42.9%	3, 10.7%	9, 32.1%	1, 3.6%
			NtCLC-T		13, 46.4%	6, 21.4%
	NtPPD	GCCTGTGATTTATTCCATGAT/CGG	NtPPD1-S	24	13, 54.2%	6, 25.0%	7, 29.2%	0, 0.0%
			NtPPD1-T		14, 58.3%	4, 16.7%
			NtPPD2-S		15, 62.5%	4, 16.7%
			NtPPD2-T		15, 62.5%	7, 29.2%
pDC40	NtCIPK	GTTTGCACAAAATACCGAGACGG	NtCIPK	20	18, 90.0%	11, 55.0%	18, 90.0%	11, 55.0%
	NtWOX1	TGTTGGGGATGGCCAGTTCTTGG	NtWOX1-S	24	19, 79.2%	13, 54.2%	18, 75.0%	10, 41.7%
			NtWOX1-T		20, 83.3%	15, 62.5%
	NtCEN	CTCAGTCACCTCTAAACCTAGGG	NtCEN2	20	17, 85.5%	12, 60.0%	16, 80.0%	10, 50.0%
			NtCEN4		16, 80.0%	11, 55.0%
	NtBRC1	AGACATGTTGGGGTTCGATAAGG	NtBRC1-S	22	18, 81.8%	10, 45.5%	16, 72.7%	5, 22.7%
			NtBRC1-T		18, 81.8%	5, 22.7%
	NtCLC	GCACCAGCAGCTGCAGGGTCAGG	NtCLC-S	25	15, 60.0%	8, 32.0%	14, 56.0%	5, 20.0%
			NtCLC-T		18, 72.0%	9, 36.0%
	NtPPD	GCCTGTGATTTATTCCATGAT/CGG	NtPPD1-S	22	14, 63.6%	7, 31.8%	13, 59.1%	3, 13.6%
			NtPPD1-T		16, 72.7%	8, 36.4%
			NtPPD2-S		16, 72.7%	7, 31.8%
			NtPPD2-T		18, 81.8%	12, 54.5%
pDC45	NtCIPK	GTTTGCACAAAATACCGAGACGG	NtCIPK	26	25, 96.2%	20, 76.9%	25, 96.2%	20, 76.9%
	NtWOX1	TGTTGGGGATGGCCAGTTCTTGG	NtWOX1-S	29	24, 82.8%	18, 62.1%	24, 82.8%	15, 51.7%
			NtWOX1-T		27, 93.1%	23, 79.3%
	NtCEN	CTCAGTCACCTCTAAACCTAGGG	NtCEN2	22	21, 95.5%	18, 81.8%	20, 90.9%	15, 68.2%
			NtCEN4		20, 90.9%	15, 68.2%
	NtBRC1	AGACATGTTGGGGTTCGATAAGG	NtBRC1-S	31	29, 93.5%	18, 58.1%	28, 90.3%	11, 35.5%
			NtBRC1-T		28, 90.3%	11, 35.5%
	NtCLC	GCACCAGCAGCTGCAGGGTCAGG	NtCLC-S	22	17,77.3%	10, 45.4%	15, 68.2%	9, 40.9%
			NtCLC-T		19, 86.4%	11, 50.0%
	NtPPD	GCCTGTGATTTATTCCATGAT/CGG	NtPPD1-S	24	21, 87.5%	11, 45.8%	18, 75.0%	7, 29.2%
			NtPPD1-T		21, 87.5%	11, 45.8%
			NtPPD2-S		22, 91.7%	10, 41.7%
			NtPPD2-T		23, 95.8%	16, 66.7%

## Sheet: Table S2
Table S2: Comparative analysis of editing efficiencies in the T0 generation of tobacco and tomato generated via pDC45 constructs
CRISPR/Cas9 Construct	Transgenetic T0 lines	sgRNA+PAM (5’-3’)	Target gene	No. of T0 lines with Hgy-resistant	No. of edited T0 lines（ratio）	Ho/bi lines (number, ratio)	Editing at all target（ratio）	Ho/bi mutations at all target（ratio）	Species
pDC45_dsg	pDC45_FAD2-2sg +CLCsg	CTGAAAGCAGTGAGGTGGGATGG	NtFAD2-2-S	23	20, 87%	15, 65.2%	15, 65.2%	6, 26.1%	Tobacco
			NtFAD2-2-T		21, 91.3%	17, 73.9%
		GCACCAGCAGCTGCAGGGTCAGG	NtCLC-S		16, 69.6%	8, 34.8%
			NtCLC-T		19, 82.6%	9, 39.1%
	pDC45_CCD8sg +BRC1sg	GTTCGCCAAGAAAGATGGGAAGG	MAX4-S	21	21, 100.0%	20, 95.2%	19, 90.5%	7, 33.3%	Tobacco
			MAX5-T		21, 100.0%	19, 90.5%
		AGACATGTTGGGGTTCGATAAGG	NtBRC1-S		21, 100.0%	17, 81.0%
			NtBRC1-T		19, 90.5%	8, 38.1%
	pDC45_WOX1sg +PDSsg	TGTTGGGGATGGCCAGTTCTTGG	NtWOX1-S	27	23, 85.2%	19, 70.4%	23, 85.2%	18, 66.7%	Tobacco
			NtWOX1-T		25, 92.6%	23, 85.2%
		GAGGCAAGAGATGTCCTAGGTGG	NtPDS-S		25, 92.6%	20, 74.1%
			NtPDS-T		26, 96.3%	23, 85.2%
	pDC45_MYC2sg +MLOsg	GAGAAAATGGAGGGCATGGGAGG	SlMYC2	22	18, 81.8%	12, 54.5%	17, 77.3%	10, 45.5%	Tomato
		GAGAAAATGGAGGGCATGGGAGG	SlMLO		19, 86.4%	16, 72.7%
pDC45	pDC45_MLOsg	GAGAAAATGGAGGGCATGGGAGG	SlMLO	23	21, 91.3%	17, 73.9%	21, 91.3%	17, 73.9%	Tomato

## Sheet: Table S3
Table S3: Comparative analysis of editing efficiencies in the T0 generation of lettuce and tobacco generated via pDC46 constrct
Target	sgRNA (5’-3’)	Construct	Target gene	No. of T0 lines with Hgy-resistant	Ho/bi lines (number, ratio)	Ho/bi mutations at all target（number,ratio）	Species
LsPDS	GGCCACCGAGTGACTCGATG	pDC30	LsPDS	20	2, 10.0%	2, 10.0%	Lettuce
		pDC46*		30	18, 60.0%	18, 60.0%
NtPDS	GCTGCATGGAAAGATGATGA	pDC30	NtPDS-S	16	5, 31.3%	3, 18.8%	Tobacco
			NtPDS-T		6, 37.5%
		pDC46*	NtPDS-S	24	11, 45.8%	9, 37.5%
			NtPDS-T		14, 58.3%
*The pDC46 vector refers to pDC45-LsPCE8pro, which contains LsPCE8pro, a 1.5 kb promoter region upstream of the LsPCE8 gene, instead of the tobacco PCE8 promoter

## Sheet: Table S4
Table S4: Statistical analysis of gene editing efficiencies in tobacco and tomato plants transformed pDC45_Fast construct
CRISPR/Cas9 Construct	Transgenetic T0 lines	sgRNA+PAM (5’-3’)	Target gene	No. of T0 lines with Hgy-resistant	No. of edited T0 lines（ratio）	Ho/bi lines (number, ratio)	Editing at all target（ratio）	Ho/bi mutations at all target（ratio）	Species
pDC45_Fast	pDC45_Fast_PDS	GAGGCAAGAGATGTCCTAGGTGG	NtPDS-S	26	21, 80.8%	15, 57.7%	19, 73.1%	10, 38.5%	Tobacco
			NtPDS-T		22, 84.6%	17, 65.4%
	pDC45_Fast_BRC1	AGACATGTTGGGGTTCGATAAGG	NtBRC1-S	21	18, 85.7%	13, 61.9%	17, 81.0%	6, 28.6%	Tobacco
			NtBRC1-T		17, 81.0%	7, 33.3%
	pDC45_Fast_CEN	CTCAGTCACCTCTAAACCTAGGG	NtCEN2	20	18, 90.0%	15, 75.0%	16, 80.0%	9, 45.0%	Tobacco
			NtCEN4		18, 90.0%	11, 55.0%
	pDC45_Fast_MYC2	TGAATCACGTCGAGGCAGAGAGG	SlMYC2	19	14, 73.7%	7, 36.8%	14, 73.7%	7, 36.8%	Tomato

## Sheet: Table S5
Table S5: The heritable of editing lines generated by pDC45_Fast construct
Line	T0 plant		T1 plants
	Mutantion site	Indels	No. of tested plants	No. of homozygous lines	Lines with enhanced lateral branching
#5 of pDC45_Fast _BRC1	NtBRC1-S	— G (Ho)	8	8	8
	NtBRC1-T	— G (Ho)

## Sheet: Table S6
Table S6: The transgene-free lines of homozygous and biallelic T1 mutations derived from pDC45_Fast_BRC1 construct
Construct	T0 plant	T0 genotypes	No. of T1 Lines Tested	Flowering of T1 progeny		T1 plants (Cas9)
				Eearly Flowering	Normal	Positive (with Cas9)	Negative (without Cas9)
pDC45_Fast _BRC1	5#	Homozygous	30	22	8	22	8
	17#	Biallelic	30	23	7	23	7

## Sheet: Table S7
Table S7. Detection of mutations at potential off-target sites in pDC45_Fast transgenic plants
	Target region	Gene or location	Mismatch	No. off-target mutant from 15 mutant plants	Mutant
On-Ta	AGACATGTTGGGGTTCGATAAGG	NtBRC1	0	—	0.809
OTb-1	AGACATGTTGaGGTTCGAgAAGG	Nt15/-8035752	2	0/15	0
OT-2	AGACATGTTGaGGTTCGAgAAGG	Nitab4.5_0000208/+550699	2	0/15	0
OT-3	AGACATGTTaGGGTTtGATAAGG	Nitab4.5_0005803/+24094	2	0/15	0
OT-4	AGACATGTTaGGGTTtGATAAGG	Nitab4.5_0011812/-45963	2	0/15	0
On-T	TGAATCACGTCGAGGCAGAGAGG	SlMYC2	0	—	0.737
OT-1	TGAATCAtGTtGAaGCAGAGAGG	Chr6/-49262830	3	0/15	0
OT-2	TaAATggtGTCGAGGCAGAGGGG	Chr7/+27573727	4	0/15	0
OT-3	TaAgTCACGTtGAGGCAGtGAGG	Chr12/+25855820	4	0/15	0
OT-4	TGAATCACGgaGAGGaAGAaGGG	Chr10/-60675571	4	0/15	0
aOn-T and bOT represent on-target and off-target sequence in the tobacco or tomato genome, respectively. The lower-case letters indicate SNPs that differ from the on-target sequence.

## Sheet: Table S8
Table S8：The primers used in this study
Primer name	Primer sequence (5'-3')	Purpose
NtPDS-sg_U6-F	GATTGAGGCAAGAGATGTCCTAGG	pDC30_PDSsg and pDC40_PDSsg
NtPDS-sg_U6-R	AAACCCTAGGACATCTCTTGCCTC
NtPDS-sg2-F	TGCAGAGGCAAGAGATGTCCTAGG	pDC45_PDSsg and pDC45_Fast_PDSsg
NtWOX1-sg-F	TGCATGTTGGGGATGGCCAGTTCT	pDC45_WOX1sg
NtWOX1-sg-R	AAACAGAACTGGCCATCCCCAACA
NtCEN-sg-F	TGCAGTCCTAGTGATCCATATCTC	pDC45_CENsg
NtCEN-sg-R	AAACGAGATATGGATCACTAGGAC
NtBRC-sg-F	TGCAAGACATGTTGGGGTTCGATA	pDC45_BRCsg and pDC45_Fast_BRCsg
NtBRC-sg-R	AAACTATCGAACCCCAACATGTCT
SlMLO-sg-F	TGCAGAGAAAATGGAGGGCATGGG	pDC45_MLOsg and pDC45_Fast_MLOsg
SlMLO-sg-F	AAACCCCATGCCCTCCATTTTCTC
NtPPD-sg-F	TGCAGCCTGTGATTTATTCCATGA	pDC45_DPPsg
NtPPD-sg-R	AAACTCATGGAATAAATCACAGGC
NtPDS_dsg-multi-F	CTACGGTCTCCTGCAGAGGCAAGAGATGTCCTAGGGTTTTAGAGCTAGAAATAGC	pDC45_PDSdsg
NtPDS_dsg-multi-R	CTACGGTCTCCAAACGTTCAAGAAAGCCTGTGGAATGCACCAGCCGGGAATCG
NtWOX_dsg-multi-F	CTACGGTCTCCTGCAGGTTTCAAAATCACAAGGCTGTTTTAGAGCTAGAAATAGC	pDC45_WOX1dsg
NtWOX_dsg-multi-R	CTACGGTCTCCAAACAGAACTGGCCATCCCCAACATGCACCAGCCGGGAATCG
Del_31k_dsg-multi-F	CTACGGTCTCCTGCACCTTGGAACTTCCTAGGCATGTTTTAGAGCTAGAAATAGC	pDC45_Del_31kb-dsg
Del_31k_dsg-multi-R	CTACGGTCTCCAAACTATCCTGTTGGTCATACAATTGCACCAGCCGGGAATCG
NtFAD_CLC-multi-F	CTACGGTCTCCTGCAGCACCAGCAGCTGCAGGGTCGTTTTAGAGCTAGAAATAGC	pDC45_FAD2-2sg+CLCsg
NtFAD_CLC-multi-R	CTACGGTCTCCAAACTCCCACCTCACTGCTTTCAGTGCACCAGCCGGGAATCG
NtCCD8_BRC-multi-F	CTACGGTCTCCTGCAGTTCGCCAAGAAAGATGGGAGTTTTAGAGCTAGAAATAGC	pDC45_CCD8sg+BRC1sg
NtCCD8_BRC-multi-R	CTACGGTCTCCAAACAGACATGTTGGGGTTCGATATGCACCAGCCGGGAATCG
NtWOX_PDS-multi-F	CTACGGTCTCCTGCATGTTGGGGATGGCCAGTTCTGTTTTAGAGCTAGAAATAGC	pDC45_WOX1sg+PDSsg
NtWOX_PDS-multi-R	CTACGGTCTCCAAACCCTAGGACATCTCTTGCCTCTGCACCAGCCGGGAATCG
SlMYC2_MLO-multi-F	CTACGGTCTCCTGCAGAGAAAATGGAGGGCATGGGGTTTTAGAGCTAGAAATAGC	pDC45_MYC2sg+MLOsg
SlMYC2_MLO-multi-R	CTACGGTCTCCAAACCCCATGCCCTCCATTTTCTCTGCACCAGCCGGGAATCG
Ntsyl-call-qRT-F	TTGTCGCTGTCGTCTCCGCCG	Primers for Quantitative Real Time PCR
Ntsyl-call-qRT-R	GGAACTCAGCTGAAATGGCAAAG
PCE8pro-968-F	GCAATTGATGTTGGCAAAGAGAG	Amplification of 968 bp PCE8 promoter and partial CDS
PCE8-CDS-80-R	GGAGACGACAGCGACAAGCAGA
PCE8pro-CE-F	TTCTACAGTTATGACCCTGCAGGCCCGGGAATAGATTCATTGTTTACTTTTATTATGT	Amplification of 601 bp PCE8pro sequence
PCE8pro-CE-F	TCGTGGTCCTTATAGTCCATGGCCACTGTTGTGAGATCGA
Cas9-Nco-F	GAGAGACGAAACACAAACCATGGACTATAAGGACCACGA	Cas9-PA50
Cas9-PA50-R	GAGTCTCTGGATCCTTTTTTTTTTTTTTTTTTTTTTTTTTTTTTTTTTTTTTTTTTTTTTTTTTGATCCTTACTTTTTCTTTTTTGCCTGGC
35Spro-SpeI-F	AAGCTTACTAGTTACGGAGGTCAAACATGGTG	2X35S promoter
35Spro-SalI-R	GTCGACGTCCTCTCCAAATGAAATGAA
EU-F	GTCGACAAAGCAGAATGCTGAGCTAAAAG	EU terminator
EU-R	GGGTCATAACTGTAGAAATGATTCC
35S-CE-F	AAACGACGGCCAGTGCCAAGCTTACTAGTTAC	35Spro-tRNA_sgRNA-EU fragment
EU-CE-R	GAATCTATTCCCGGGCCTGCAGGGTCATAACTGTAGAAATGATTCCATTACA
NtFT-F	ATGCCAAGAGAACGTGAACCTCTG	pDC45_Fast
NtFT-R	TCAATCGGCAGACCTTCTACGTCC
Cas9-NcoI-CE-F	GATCTCACAACAGTGGCCATGGACTATAAGGACCAC
Cas9-linker-R	GAAAAATTAGTAGCTCCACTTCCCTTTTTCTTTTTTGCCTGGCCGG
Cas9-P2A-FT	CTTAAGCAAGCTGGAGATGTTGAAGAAAATCCTGGACCCATGCCAAGAGAACGTGAACC
P2A-R	TCAACATCTCCAGCTTGCTTAAGAAGAGAAAAATTAGTAGCTCCACTT
NtFT-BamHI-CE-R	TTGATAAGAGTCTCTGGATCCTCAATCGGCAGACCTTCTACGTCC
SpCas9-1043F	AGATTTTCTTCGACCAGAGCAAG	SpCas9 amplification
SpCas9-1590R	GGTCACGTATTTCACTTTGGTCA
PDS-del-F	ATATCAGGTTTGGGTGGTTTGTC	Chromosomal segment deletions of pDC45_PDSsg T0 plants
PDS-del-R	AAAAGAGAGGCAAGGCAGAATAC
WOX1-del-F1	CTTTTTCACGCAGCTATGAGTGAG	Chromosomal segment deletions of pDC45_WOX1sg T0 lines at targeted site in S-genome
WOX1-del-R1	GGTTGTGAAAAAGAGAATTCAGAG
WOX1-del-F2	CTTTTCACCTCAGCTATGAGTGAG	Chromosomal segment deletions of pDC45_WOX1sg T0 lines at targeted site in T-genome
WOX1-del-R2	GGTTATGAAAATGAGAATGGAGAG
31K-F	GGTGGTCTTTTCTCTCTGTCTGA	Chromosomal segment deletions of 31kb fragment T0 plants
31K-R	AAGCCTCCACTACTCTATCCCTT
PDSg5-hitom-F1	ggagtgagtacggtgtgcGTTTGGGTGGTTTGTCTACAGC	Hi-TOM sequencing
PDSg5-hitom-R1	gagttggatgctggatggTCAATAGGGAAGGACACAAAAGA
WOX1sg1-hitom-F	ggagtgagtacggtgtgcAAAGTTGCATTCGTGTTTGGA
WOX1sg1-hitom-R	gagttggatgctggatggACTGCAGTTTGTTGGGGATGG
CENsg-hitom-F1	ggagtgagtacggtgtgcTCTGATCCCCTTGTGATTGGTAG
CENsg-hitom-R1	gagttggatgctggatggAAGATCTCAAATCACCTCCATGA
BRCsg-hitom-F4	ggagtgagtacggtgtgcCGAAGGATGAGACTTTCCCTTGATGC
BRCsg-hitom-R4	gagttggatgctggatggAGTTCCTGATATAACCTCACACTCAGC
SlMLOsg-hitom-F3	ggagtgagtacggtgtgcCTTTGGGCAGGCTAAAGGTT
SlMLOsg-hitom-R3	gagttggatgctggatggACCGTTGTAGAATTGGTACTCC
PPDsg-hitom-F4	ggagtgagtacggtgtgcTTTTGCACAGGAATGAGAAGGC
PPDsg-hitom-R4	gagttggatgctggatggTTGTACTCTAGTGTCTGGGCG
CLC-hitom-F1	ggagtgagtacggtgtgcCGAGCAACTTTTCTAGTTAGTAAGG
CLC-hitom-R1	gagttggatgctggatggGCATCGATACCATTGAGATATGC
FAD-hitom-F1	ggagtgagtacggtgtgcAGTTGGTGATATCAAGAAGGCCA
FAD-hitom-F1	gagttggatgctggatggTCCAGTAAATAGGCCATGCAAGG
CCD8sg-hitom-F6	ggagtgagtacggtgtgcTCCATGGCTTCTTTTGCTTCTTC
CCD8sg-hitom-R6	gagttggatgctggatggAACAACGTACCAGCCAGAGTGGTAA
SlMYC2sg-hitom-F2	ggagtgagtacggtgtgcCAGATCTCGAGGCTTCAGTGG
SlMYC2sg-hitom-R2	gagttggatgctggatggGCGCGTAGAATCTTTGGTTCA
BRC1-OT1-F2	ggagtgagtacggtgtgcTCCCTTCAAATAGCGCGTAA	Detection of BRC1off-targets
BRC1-OT1-R2	gagttggatgctggatggTGGGACTCACTCATTATGTTGT
BRC1-OT2-F3	ggagtgagtacggtgtgcGCCCGAGAGACCGAAGAATAA
BRC1-OT2-R3	gagttggatgctggatggAGAGGATTCACTATTTGCACCT
BRC1-OT3-F	ggagtgagtacggtgtgcGACCTTTCGAGAGCTCCTTG
BRC1-OT3-R	gagttggatgctggatggAAGCAGCAACAAGAGAGTGTC
BRC1-OT4-F	ggagtgagtacggtgtgcTGTGGGATGTTCTCTGAGAGC
BRC1-OT4-R	gagttggatgctggatggCGCGAAGGAGAACTGGAAAGA
MYC2-OT1-F	ggagtgagtacggtgtgcAGCAGCGATGCTTTATCCAT	Detection of SlMYC2 off-targets
MYC2-OT1-R	gagttggatgctggatggAAGAAAGAGGGGCAGAAAGC
MYC2-OT2-F	ggagtgagtacggtgtgcCGCCTGAAAATCATGTAGCC
MYC2-OT2-R	gagttggatgctggatggATCATTGCATTTCCCACCAT
MYC2-OT3-F	ggagtgagtacggtgtgcTACCTAGCCACCCCCACATA
MYC2-OT3-R	gagttggatgctggatggCCATCAATGGTTGTCGTGAG
MYC2-OT4-F	ggagtgagtacggtgtgcAGGATGGGTGAAGGAATGGC
MYC2-OT4-R	gagttggatgctggatggGCAGATATACTAGTAATTACTCC
Ntubc2-F	CTGACATCTCCCGCACTCTTA	Internal control for qRT-PCR
Ntubc2-R	CATAGTCCATTCGTAGTTGAGCA
hspcas9-qRT-F	CGAGAGAATGAAGCGGATCGA	Cas9 primers for qRT-PCR
hspcas9-qRT-R	CTCTGAGGCACGATATGGTCC
LsPCE8pro-hrF	ttctacagttatgacCctgcaggTTTATTATAAATTTG	Amplification of PCE8 ortholog promoter from lettuce
LsPCE8pro-hrR	gtcgtggtccttatagtccatgGACCAGAGAGTAGAAAG
LsPDS spF	TGCAGGCCACCGAGTGACTCGATG	sgRNA of LsPDS
LsPDS spR	AAACCATCGAGTCACTCGGTGGCC
LsPDS SEQF	CTAGGGTATACCTGATCGAGTTACTAC	Amplification of taget region of LsPDS for Sanger sequencing
LsPDS SEQR	CAGGAACACCGACTAACTTCTC
